# Supplementary material for: Sustainable development of environmental protection talents training: Research on the behavior decision of government, university and enterprise under the background of evolutionary game
Source: PLoS One. 2024 Feb 23;19(2):e0298548. doi: 10.1371/journal.pone.0298548 (PMC10890725; doi:10.1371/journal.pone.0298548)
Supplement: S1 Dataset — (ZIP) [file pone.0298548.s001.zip]

Archive with 3 entries (2 files):
- minimum data set/formula.doc
- minimum data set/table.docx
- minimum data set/
